# Supplementary material for: Spatiotemporal Analysis of West Nile Virus Epidemic in South Banat District, Serbia, 2017–2019
Source: Animals (Basel). 2021 Oct 13;11(10):2951. doi: 10.3390/ani11102951 (PMC8533022; doi:10.3390/ani11102951)
Supplement: Supplementary file 1 [file animals-11-02951-s001.zip]

Archive with 1 entries (1 files):
- animals-1391347-supplementary.pdf
